# Supplementary material for: What Do Oral Drugs Really Look Like? Dose Regimen, Pharmacokinetics, and Safety of Recently Approved Small-Molecule Oral Drugs
Source: J Med Chem. 2025 Nov 18;68(22):23751–80. doi: 10.1021/acs.jmedchem.5c02863 (PMC12670434; doi:10.1021/acs.jmedchem.5c02863)
Supplement: Supplementary file 2 [file jm5c02863_si_002.xlsx]

## Sheet: Sheet1
Entry	Approval Date	Name	Active metabolite	Discontinued	Major metabolism	Other metabolism	QT comments	Orphan	Mechanism	Indication	Frequency	FIC	FIC	Covalent?	%F	Cmax (ng/mL)	AUC (ng.h/mL)	VDSS (L); V/F	half life (t1/2) or half-life (elimination or teminal)	CL (L/h)	hppb	Frequency	Disease	BB warning	Contradictions	CYP3A4 inhib	CYP3A4 induce	CYP3A4 Substrates	PgP Inhibitor	PgP substrate	PgP inducers	UGT	UGT1A	UGT1A inducers	UGTA1 substrates	CYP2C9 inhibitor	CYP2C9 inducer	CYP2C9 substrates	CYP2C9 metabolizers	CYP2D6 inhibitor	CYP2D6 inducer	CYPD26 substrates	Active tubular secretions	BCRP inhibitor	BCRP substrate	OAT3 inhibitor	OAT3 substrates	CYP2C8 inhibitor	CYP2C8 inducer
1	2020	avapritinib			CYP3A4, CYP3A5	CYP2C9		Y	KIT and PDGFRα inhibitor	treatment of adults with unresectable or metastatic gastrointestinal stromal tumor (GIST) harboring a platelet-derived growth factor receptor alpha (PDGFRA) exon 18 mutation, including PDGFRA D842V mutation	QD			N		813	15400	1310	32 to 57	19.5	98.8	QD	Oncology			Avoid coadministration with strong or moderate CYP3A inhibitors. If coadministration with a moderate CYP3A inhibitor cannot be avoided, reduce the dose	Avoid coadministration with strong or moderate CYP3A inducers
2	2020	bempedoic acid	Y		acyl glucuronide				adenosine triphosphate-citrate lyase (ACL) inhibitor	adjunct to diet and maximally tolerated statin therapy for the treatment of adults with heterozygous familial hypercholesterolemia or established atherosclerotic cardiovascular disease who require additional lowering of LDL-C	QD	Y				20000	289000	18	21	186	99.3	QD	CV		History of a serious hypersensitivity reaction to bempedoic acid or any of the excipients
3	2020	berotralstat			CYP2D6, CYP3A4		An increase in QT was observed at dosages higher than the recommended 150 mg once daily dosage and was concentration dependent	Y	plasma kallikrein inhibitor		QD			N		158	2770	3123	93		99	QD	CV					For concomitant medications with a narrow therapeutic index that are predominantly metabolized by CYP2D6 (e.g., thioridazine, pimozide) or CYP3A4 (e.g., cyclosporine, fentanyl), appropriate monitoring and dose titration is recommended		Appropriate monitoring and dose titration is recommended for P-gp substrates (e.g. digoxin) when co-administering	P-gp inducers: Avoid use											For concomitant medications with a narrow therapeutic index that are predominantly metabolized by CYP2D6 (e.g., thioridazine, pimozide) or CYP3A4 (e.g., cyclosporine, fentanyl), appropriate monitoring and dose titration is recommended
4	2020	capmatinib			CYP3A4 and aldehyde oxidase			Y	c-MET inhibitor	treatment of adult patients with metastatic non-small cell lung cancer (NSCLC) whose tumors have a mutation that leads to mesenchymal-epithelial transition (MET) exon 14 skipping as detected by an FDA-approved test.	BID			N		5450	23000	164	6.5	24	96	BID	Oncology			Closely monitor patients for adverse reactions during coadministration with strong CYP3A inhibitors	Avoid coadministration with strong and moderate CYP3A inducers.			If coadministration is unavoidable betweenP-gp or BCRP substrates where minimal concentration changes may lead to serious adverse reactions, decrease the P-gp or BCRP substrate dosage in accordance with the approved prescribing information															If coadministration is unavoidable betweenP-gp or BCRP substrates where minimal concentration changes may lead to serious adverse reactions, decrease the P-gp or BCRP substrate dosage in accordance with the approved prescribing information
5	2020	decitabine and cedazuridine			cytidine deaminase (CDA) and by physicochemical degradation			Y	combination of decitabine, a nucleoside metabolic inhibitor, and cedazuridine, a cytidine deaminase inhibitor	indicated for treatment of adult patients with myelodysplastic syndromes (MDS), including previously treated and untreated, de novo and secondary MDS with the following FrenchAmerican-British subtypes (refractory anemia, refractory anemia with ringed sideroblasts, refractory anemia with excess blasts, and chronic myelomonocytic leukemia [CMML]) and intermediate-1, intermediate-2, and high-risk In…	QD (or less)								1.5			QD (or less)	Oncology
6		decitabine														145	178	417	1.6	197	96-94
7		cedazuridine														371	3291	296	6.7	30.6	66-62
8	2020	fostemsavir			Hydrolysis (esterases), CYP3A4,	UGT	at 2,400 mg twice daily, 4 times the recommended daily dose, has been shown to significantly prolong the QTc interval of the electrocardiogram		HIV gp120-directed attachment inhibitor	treatment of HIV-1 infection in heavily treatment-experienced adults with multidrug-resistant HIV-1 infection failing their current antiretroviral regimen due to resistance, intolerance, or safety considerations	BID	Y		N	26.9	1770	12900	29.5	11	17.9 and 66.4 (apparent Clint Cl/F)	88.4	BID	Infection				The use of with drugs that are strong inducers of CYP3A4 can significantly decrease plasma concentrations which may lead to loss of virologic response
9	2020	lonafarnib			CYP3A	CYP1A2, CYP2A6, CYP2C8, CYP2C9, CYP2C19, and CYP2E1		Y	Farnesyltransferase inhibitor	Hutchinson-Gilford Progeria Syndrome; specific processing-deficient Progeroid Laminopathies	BID	Y		N		2695	19539	87.8 to 94	4 to 6	50	>99	BID	Metabolic		Strong CYP3A inhibitors. (4) • Strong or moderate CYP3A inducers. (4) • Midazolam. (2.3, 4) • Lovastatin, simvastatin, or atorvastatin.	Use with strong CYP3A inhibitors is contraindicated, Avoid coadministration with weak CYP3A inhibitors	Usewith strong or moderate CYP3A inducers is contraindicated	Lonafarnib is a strong CYP3A mechanism-based inhibitor. Coadministration with a CYP3A substrate increases the AUC and Cmax of the CYP3A substrate	Lonafarnib is a weak inhibitor of P-gp and strong inhibitor of CYP3A.	Lonafarnib is a weak P-gp inhibitor						Avoid coadministration with CYP2C9 inhibitors
10	2020	nifurtimox			nitroreductases		prolongs the QTc interval. Prolongation of the QTc interval increases the risk of Torsade de pointes, other serious arrhythmias, and sudden death.; Avoid use of in combination with other drugs known or suspected to prolong the QTc interval	Y	nitrofuran antiprotozoal	Pediatric patients (birth to less than 18 years of age and weighing at least 2.5 kg) for the treatment of Chagas disease (American Trypanosomiasis), caused by Trypanosoma cruzi	TID			N		425	1676-2670		2.4 to 3.6		42	TID	Infection		Known hypersensitivity to nifurtimox or to any of the excipients . (4) • Alcohol consumption during treatmen
11	2020	opicapone			Sulphation	glucuronidation, methylation (by COMT), reduction, and glutathione conjugation			catechol-O-methyltransferase (COMT) inhibitor	indicated as adjunctive treatment to levodopa/carbidopa in patients with Parkinson’s disease (PD) experiencing “off” episodes	QD			N		1208	3595		0.91	14.7	>99	QD	Nueroscience
12	2020	osilodrostat			CYP3A4, CYP2B6, CYP2D6, UDP-glucuronosyltransferases		is associated with a dose-dependent QT interval prolongation (maximum mean estimated QTcF increase of up to 5.3 ms at 30 mg), which may cause cardiac arrhythmias	Y	cortisol synthesis inhibitor	treatment of adult patients with Cushing’s disease for whom pituitary surgery is not an option or has not been curative	BID	Y		N		306	1680	100	4	16.4	36.4	BID	Metabolic			Reduce the dose by half with concomitant use of a strong CYP3A4 inhibitor	An increase of Idosage may be needed if used concomitantly with strong CYP3A4 and CYP2B6 inducers														Discontinuation of strong CYP3A4 and/or CYP2B6 inducers
13	2020	ozanimod	Y		ALDH/ADH, CYP3A4 ; NAT-2 ;MAO-B ; CYP2C8				sphingosine 1-phosphate receptor modulator	relapsing forms of multiple sclerosis (MS), to include clinically isolated syndrome, relapsing-remitting disease, and active secondary progressive disease, in adults	QD			N		0.244	4.46	5590	21	192	98.2	QD	Nueroscience		In the last 6 months, experienced myocardial infarction, unstable angina, stroke, transient ischemic attack, decompensated heart failure requiring hospitalization, or Class III or IV heart failure. (4) • Presence of Mobitz type II second-degree or third degree atrioventricular (AV) block, sick sinus syndrome, or sino-atrial block, unless the patient has a functioning pacemaker. (4) • Severe untre…																			co-administration of ZEPOSIA with inhibitors of BCRP (e.g., cyclosporine, eltrombopag) is not recommended				co-administration with strong CYP2C8 inducers should be avoided
14		major active metabolite and interconverting metabolite														4.46	143.77		11 days
15	2020	pemigatinib			CYP3A4			Y	FGFR	treatment of adults with previously treated, unresectable locally advanced or metastatic cholangiocarcinoma with a fibroblast growth factor receptor 2 (FGFR2) fusion or other rearrangement as detected by an FDA-approved tes	QD ( (or less)			N		115	1277	235	15.4	10.6	90.6	QD ( (or less)	Oncology			Reduce dose if concomitant use of strong and moderate CYP3A inhibitors cannot be avoided	Avoid concomitant use of strong and moderate CYP3A inducers
16	2020	pralsetinib			CYP3A4	CYP2D6, CYP1A2		Y	RET inhibitor		QD			N		2470	36700	303	15.7	10.9	97.1	QD	Oncology			Avoid coadministration with strong CYP3A inhibitors	Strong and moderate Avoid coadministration		Avoid coadministration with combined P-gp and strong CYP3A inhibitors
17	2020	relugolix			CYP3A	CYP2C8	Androgen deprivation therapy, may prolong the QT/QTc interval		gonadotropin-releasing hormone (GnRH) receptor antagonist	indicated for the treatment of adult patients with advanced prostate cancer	QD			N	12	70	407	7053 (est)	25	29.4	68 to 71	QD	Horomonal				Avoid co-administration with combined P-gp and strong CYP3A inducers. If co-administration is unavoidable, increase the dose. After discontinuation of the combined P-gp and strong CYP3A inducer, resume the recommended dose once daily		Avoid co-administration with oral P-gp inhibitors.If co-administration is unavoidable, take first, separate dosing by at least 6 hours, and monitor patients more frequently for adverse reactions
18	2020	rimegepant			CYP3A4 a	CYP2C9			calcitonin gene-related peptide (CGRP) antagonist	acute treatment of migraine with or without aura in adults; preventive treatment of episodic migraine in adults	QD (or less)			N	64	834 ±290	5510 ±1680	120	11	9.3	96	QD (or less)	Nueroscience		Patients with a history of hypersensitivity reaction to rimegepant, or any of its components	Strong CYP3A4 Inhibitors: Avoid concomitant administration; Concomitant administration with moderate inhibitors of CYP3A4 may result in increased exposure of rimegepant	Strong and Moderate CYP3A Inducers: Avoid concomitant administration		Avoid another dose of NURTEC ODT within 48 hours when it is concomitantly administered with potent inhibitors of P-gp
19	2020	ripretinib	Y		CYP3A4	CYP2C8 and CYP2D6		Y	KIT and PDGFRA inhibitor	indicated for the treatment of adult patients with advanced gastrointestinal stromal tumor (GIST) who have received prior treatment with 3 or more kinase inhibitors, including imatinib	QD			N		761	5678	307	14.8	15.3	99.8	QD	Oncology			Monitor patients more frequently for adverse reactions.	Avoid concomitant use with strong CYP3A inducers.
20		major active metabolite			CYP3A4	CYP2C8, CYP2E1 and CYP2D6		Y								804	7138	507	17.8	17.5	99.7
21	2020	risdiplam			FMO1 and FMO3	CYPs 1A1, 2J2, 3A4, and 3A7		Y	a survival of motor neuron 2 (SMN2) splicing modifier	treatment of spinal muscular atrophy (SMA) in pediatric and adult patients	QD			N		24.9	394	385	50	2.45 (CL/F)	89	QD	Nueroscience
22	2020	selpercatinib			CYP3A4		can cause concentration-dependent QT interval prolongation	Y	RET inhibitor	Adult patients with locally advanced or metastatic non-small cell lung cancer (NSCLC) with a rearranged during transfection (RET) gene fusion, as detected by an FDA-approved test (1.1) • Adult and pediatric patients 12 years of age and older with advanced or metastatic medullary thyroid cancer (MTC) with a RET mutation, as detected by an FDA-approved test, who require systemic therapy1 (1.2) • Ad…	BID			N	73	2980	51600	191	32	6	96	BID	Oncology			Avoid concomitant use of strong and moderate CYP3A inhibitors	Avoid coadministration of strong or moderate CYP3A inducers	Avoid coadministration with CYP2C8 and CYP3A substrates where minimal concentration changes may lead to increased adverse reactions		Avoid coadministration with P-gp substrates where minimal concentration changes may lead to increased adverse reactions. If coadministration cannot be avoided, follow recommendations for P-gp substrates provided in their approved product labeling														Avoid coadministration wth BCRP substrates
23	2020	selumetinib	Y		CYP3A4	CYP2C19, CYP1A2, CYP2C9, CYP2E1, and CYP3A5. UGT1A1		Y	treatment of pediatric patients 2 years of age and older with neurofibromatosis type 1 (NF1) who have symptomatic, inoperable plexiform neurofibromas (PN).		BID	Y			62	798	1958	78 to 171	6.2	8.8	98.4	BID	Nueroscience			Avoid coadministration of strong or moderate CYP3A4 inhibitors or fluconazole . If coadministration with strong or moderate CYP3A4 inhibitors or fluconazole cannot be avoided, reduce dosage	Avoid concomitant use of strong and moderate CYP3A4 inducers
24	2020	tazemetostat			CYP3A			Y	EZH2, methyltransferase	relapsed or refractory follicular lymphoma whose Adults and pediatric patients aged 16 years and older with metastatic or locally advanced epithelioid sarcoma not eligible for complete resection; tumors are positive for an EZH2 mutation as detected by an FDA-approved test and who have received at least 2 prior systemic therapies; Adult patients with relapsed or refractory follicular lymphoma who …	BID	Y			33	829	3340	1230	3.1	274	88	BID	Oncology			Avoid coadministration of strong or moderate CYP3A inhibitors. If coadministration of moderate CYP3A inhibitors cannot be avoided, reduce dose	Avoid coadministration	Coadministration of with CYP3A substrates, including hormonal contraceptives, can result in decreased concentrations and reduced efficacy of CYP3A substrates
25	2020	tucatinib			CYP2C8	CYP3A		Y	HER2 kinase inhibitor		BID			N		747 (mBC patients)	5620 (mBC patients)	903 (mBC patients)	11.9	53	97.1	BID	Oncology				Avoid concomitant usewith a strong CYP3A inducer or a moderate CYP2C8 inducer.		Consider reducing the dose of P-gp substrates																				Avoid concomitant use of TUKYSA with a strong CYP3A inducer
26	2020	vibegron			CYP3A4				beta-3 adrenergic agonist	treatment of overactive bladder (OAB)	QD			N		132.7 ng/mL		6304	30.8	64.9	50	QD	Urinary		Do not use if prior hypersensitivity reaction to vibegron or any components of the product
27	2021	asciminib			CYP3A4, UGT2B7, UGT2B17			Y	BCR-ABL1 kinase	indicated for the treatment of adult patients with: • Philadelphia chromosome-positive chronic myeloid leukemia (Ph+ CML) in chronic phase (CP), previously treated with two or more tyrosine kinase inhibitors (TKIs). (1) This indication is approved under accelerated approval based on major molecular response (MMR). Continued approval for this indication may be contingent upon verification and desc…	QD			N		5642	37547	151	4.1		93	QD	Oncology			Strong CYP3A4 Inhibitors: Closely monitor for adverse reactions durin; Certain Substrates of CYP3A4: Closely monitor for adverse reactions		Closely monitor for adverse reactions in patients at 80 mg total daily dose with concomitant use of certain CYP3A4 substrates, where minimal concentration changes may lead to serious adverse reactions. Avoid coadministration at 200 mg twice daily with certain CYP3A4 substrates, where minimal concentration changes may lead to serious adverse reactions		Closely monitor for adverse reactions in patients at all recommended doses with concomitant use of P-gp substrates, where minimal concentration changes may lead to serious toxicities.								Avoid coadministration at 80 mg total daily dose with certain CYP2C9 substrates, where minimal concentration changes may lead to serious adverse reactions. If coadministration is unavoidable, reduce the CYP2C9 substrate dosage as recommended in its prescribing information; Avoid coadministration at 200 mg twice daily with sensitive CYP2C9 substrates and certain CYP2C9 substrates, where minimal co…		Substrates of CYP2C9: Avoid concomitant use at all recommended doses				Avoid concomitant use with rosuvastatin and atorvastatin at all recommended doses; Closely monitor for adverse reactions of other OATP1B or BCRP substrates during concomitant use at all recommended doses
28	2021	atogepant			CYP3A4				calcitonin gene-related peptide receptor antagonist	indicated for the preventive treatment of episodic migraine in adults	QD			N		581	3740	292	11	19	98.2	QD	Nueroscience		Patients with a history of hypersensitivity to atogepant or to any of the components	The recommended dosage with concomitant use of strong CYP3A4 inhibitors (e.g., ketoconazole, itraconazole, clarithromycin) is 10 mg once daily	The recommended dosage o with concomitant use of strong or moderate CYP3A4 inducers (e.g., rifampin, carbamazepine, phenytoin, St. John’s wort, efavirenz, etravirine) is 30 mg or 60 mg once daily																	Avoid concomitant use		recommend dosage modicationOATP Inhibitors
29	2021	avacopan			CYP3A4			Y	complement 5a receptor (C5aR) antagonist	indicated as an adjunctive treatment of adult patients with severe active anti-neutrophil cytoplasmic autoantibody (ANCA)-associated vasculitis (granulomatosis with polyangiitis [GPA] and microscopic polyangiitis [MPA]) in combination with standard therapy including glucocorticoids. TAVNEOS does not eliminate glucocorticoid use	BID	Y	Y	N		349	3466 (12 hour)	345	97.6	16.3	>99.9	BID	Autoimmune			Administer 30 mg once daily when coadministered with strong CYP3A4 inhibitors	Avoid coadministration of strong and moderate CYP3A4 inducers	Closely monitor patients for adverse reactions and consider dose reduction of sensitive CYP3A4 substrates with a narrow therapeutic window when coadministered
30	2021	belumosudil			CYP3A4	CYP2C8, CYP2D6, and UGT1A9,		Y	ROCK2 inhibitor	indicated for the treatment of adult and pediatric patients 12 years and older with chronic graft-versus-host disease (chronic GVHD) after failure of at least two prior lines of systemic therapy	QD	Y	Y	N	64	2390	22700	184	19	9.83	99.9	QD	Autoimmune				Increase the dosage of REZUROCK when coadministered with strong CYP3A inducers			Avoid concomitant use			Avoid concomitant use
31	2021	belzutifan			UGT2B17 and CYP2C19	CYP3A4		Y	hypoxia-inducible factor inhibitor	indicated for treatment of adult patients with von Hippel-Lindau (VHL) disease who require therapy for associated renal cell carcinoma (RCC), central nervous system (CNS) hemangioblastomas, or pancreatic neuroendocrine tumors (pNET), not requiring immediate surgery	QD	Y	Y	N		1300	16700	130	14	7.3	45	QD	Oncology	y				Avoid coadministration with sensitive CYP3A4 substrates, for which minimal decrease in concentration may lead to therapeutic failures of the substrate. If coadministration cannot be avoided, increase the sensitive CYP3A4 substrate dosage inaccordance with its Prescribing Information
32	2021	drospirenone and estetrol							combination of drospirenone, a progestin, and estetrol, and estrogen	indicated for use by females of reproductive potential to prevent pregnancy	QD			N								QD	Womens Health	Y		Consider monitoring serum potassium concentration in patients who take a strong CYP3A4 inhibitor long-term and concomitantly	Avoid concomitant use. If concomitant use is unavoidable, use an alternative contraceptive method (e.g., intrauterine system) or backup non-hormonal contraceptive method during coadministration and up to 28 days after discontinuation of the strong CYP3A inducer; Use an alternative or backup contraceptive method during coadministration and up to 28 days after discontinuation of the CYP3A inducer, …
33		estetrol			UGT2B7											17.9	59				46 to 50
34		drospirenone			CYP3A4											48	519				95 to 97
35	2021	fexinidazole					Fexinidazole Tablets have been shown to prolong the QT interval in a concentration-dependent manner	Y	nitroimidazole antimicrobial	indicated for the treatment of both first-stage (hemolymphatic) and second-stage (meningoencephalitic) human African trypanosomiasis (HAT) due to Trypanosoma brucei gambiense in patients 6 years of age and older and weighing at least 20 kg	QD					500	7000	3222	15	161	98	QD	Infection		Known hypersensitivity to fexinidazole, and/or nitroimidazole drugs (4) • Patients with severe hepatic impairment (4) • Patients with Cockayne syndrome (4)	Avoid concomitant use. If coadministration cannot be avoided, monitor for lack of efficacy of fexinidazole due to potential for decreased plasma concentrations of the M1 and M2	Avoid concomitant use	Avoid concomitant use																			Avoid concomitant use . If coadministration cannot be avoided, monitor for adverse reactions associated with these drugs.
36	2021	fexinidazole			Fexinidazole is metabolized to M1 by several CYP450 enzymes, including CYP3A4 and flavin monooxygenases				Nitroimidazole antimicrobial							500	7000	3222	15	161	41
37		fexinidazole - M1			Several CYP450 enzymes including, CYP3A4 and flavin monooxygenases, are involved in the metabolism of M1 to M2											5900	84200	NA	16	NA	57
38		fexinidazole - M2			M2 is not further metabolized.											12500	252000	NA	23	NA
39	2021	finerenone			CYP3A4	CYP2C8			non-steroidal mineralocorticoid receptor antagonist	indicated to reduce the risk of: • sustained estimated glomerular filtration rate (eGFR) decline, end stage kidney disease, cardiovascular death, non-fatal myocardial infarction, and hospitalization for heart failure in adult patients with chronic kidney disease (CKD) associated with type 2 diabetes (T2DM). (1) • cardiovascular death, hospitalization for heart failure, and urgent heart failure vi…	QD	Y	Y	N	44	166	718	52.6	2-3 h	25	92	QD	Renal		Concomitant use with strong CYP3A4 inhibitors. (4, 7.1) • Patients with adrenal insufficiency	Concomitant use with strong CYP3A4 inhibitors is contraindicated; Monitor serum potassium during drug initiation or dosage adjustment or the moderate or weak CYP3A4 inhibitor, and adjust as appropriate	Avoid concomitant use with strong or moderate CYP3A4 inducers															Monitor patients for adverse reactions and adjust dosages of CYP2D6 substrates, as clinically indicated
40	2021	ibrexafungerp			CYP3A4				triterpenoid antifungal	indicated for the treatment of adult and post-menarchal pediatric females with vulvovaginal candidiasis	BID	Y	Y	N		435	6832	600	20		>99	BID	Infection	Y	Pregnancy (4) • Hypersensitivity to ibrexafungerp.	Reduce the dosage	Concomitant use of strong and moderate inducers may significantly reduce the exposure of ibrexafungerp. Avoid concomitant administration with strong or moderate CYP3A inducers
41	2021	infigratinib		Y				Y	FGFR	indicated for the treatment of adults with previously treated, unresectable locally advanced or metastatic cholangiocarcinoma with a fibroblast growth factor receptor 2 (FGFR2) fusion or other rearrangement as detected by an FDA-approved test	QD			N		282	3780	1600	33.5 (terminal half life)	33.1	96.8	QD	Oncology			Avoid concomitant use with strong or moderate CYP3A inhibitors	Avoid concomitant use with strong or moderate CYP3A inducers
42		BHS697														42	717
43		CQM157														15.7	428
44	2021	maralixibat			none			Y	bile acid transporter (IBAT) inhibitor	indicated for: the treatment of cholestatic pruritus in patients 3 months of age and older with Alagille syndrome (ALGS). (1. • the treatment of cholestatic pruritus in patients 12 months of age and older with progressive familial intrahepatic cholestasis (PFIC)	QD			N							91	QD	Metabolic		Patients with prior or active hepatic decompensation events (e.g., variceal hemorrhage, ascites, hepatic encephalopathy).
45	2021	maribavir			CYP3A4	CYP1A2		Y	cytomegalovirus (CMV) pUL97 kinase inhibitor	indicated for the treatment of adults and pediatric patients (12 years of age and older and weighing at least 35 kg) with post-transplant CMV infection/disease that is refractory to treatment (with or without genotypic resistance) with ganciclovir, valganciclovir, cidofovir or foscarnet	BID	Y	Y	N		17200	128000	27.3	4.32 (transplant patients)	2.85 (transplant patients)	98	BID	Infection				Avoid concomitant use of strong CYP3A inducers			Coadministration with drugs that are sensitive substrates of CYP3A, P-gp and BCRP may result in a clinically relevant increase in plasma concentrations of these substrates															Co-administration with drugs that are sensitive substrates of CYP3A, P-gp and BCRP may result in a clinically relevant increase in plasma concentrations of these substrates
46	2021	mobocertinib	Y		CYP3A4		can cause life-threatening heart rate-corrected QT (QTc) prolongation, including Torsades de Pointes, which can be fatal. In the 250 patient subset safety population who had scheduled and unscheduled electrocardiograms	Y	EGFR	treatment of adult patients with locally advanced or metastatic non-small cell lung cancer (NSCLC) with epidermal growth factor receptor (EGFR) exon 20 insertion mutations, as detected by an FDA-approved test, whose disease has progressed on or after platinum-based chemotherapy	QD			Y	37	70	1360	3509	18	138	99.3	QD	Oncology	Y		Avoid concomitant use of strong or moderate CYP3A inhibitors . If concomitant use of moderate CYP3A inhibitors cannot be avoided, reduce dose and monitor the QTc interval more frequently with ECGs	Avoid concomitant use of strong or moderate CYP3A inducers	Avoid concomitant use o with other CYP3A substrates where minimal concentration changes may lead to serious therapeutic failures. If concomitant use is unavoidable, increase the CYP3A substrate dosage in accordance with the approved product Prescribing Information
47		AP32914														2.29	45.2		18	159	98.6
48		AP32960														26.9	681		24	149	99.5
49	2021	odevixibat						Y	ileal bile acid transporter (IBAT) inhibitor	indicated for the treatment of pruritus in patients 3 months of age and older with progressive familial intrahepatic cholestasis (PFIC)	QD	Y	Y	N		0.47	2.19		2.36		>99	QD	Metabolic
50	2021	olanzapine and samidorphan							Atypical antipsychotic, and opioid antagonist		QD			N								QD	Nueroscience	Y	Patients using opioids. (4) • Patients undergoing acute opioid withdrawal. (4) • If administered with lithium or valproate, refer to the lithium or valproate Prescribing Information for the contraindications for those products. (		Concomitant use with strong CYP3A4 inducers is not recommended.
51		olanzipine			UGT1A4, CYP1A2	CYP2D6										64	1086	769 to 1550	35-52	15-22	93
52		samidorphan			CYP3A4	CYP3A5, CYP2C19, CYP2C8										45	364	340	7 to 11	35 to 45	23-33
53	2021	ponesimod			CYP2J2, CYP3A4, CYP3A5, CYP4F3A, and CYP4F12	UGT1A1 and UGT2B7			sphingosine 1-phosphate receptor modulator	r indicated for the treatment of relapsing forms of multiple sclerosis (MS), to include clinically isolated syndrome, relapsing-remitting disease, and active secondary progressive disease, in adults	QD			N	84			160	33	3.8	>99	QD	Nueroscience		In the last 6 months, experienced myocardial infarction, unstable angina, stroke, transient ischemic attack (TIA), decompensated heart failure requiring hospitalization, or Class III/IV heart failure (4) • Presence of Mobitz type II second-degree, third-degree AV block, sick sinus syndrome, or sino-atrial block, unless the patient has a functioning pacemaker		Coadministration with strong CYP3A4 and UGT1A1 inducers is not recommended			For certain P-gp substrates with a narrow therapeutic window, reduce the dosage of the substrate as recommended in its prescribing information, if needed.
54	2021	serdexmethylphenidate and dexmethylphenidate			prodrug in GI tract most likely				Dopamine reuptake inhibitor		QD			N								QD	Nueroscience	Y	Known hypersensitivity to serdexmethylphenidate, methylphenidate, or product components.
55		dexmethylphenidate														14	186	2051	11.7	28	47
56		serdexmethylphenidate																185	5.7	252	56
57	2021	sotorasib			CYP3As			Y	inhibitor of the RAS GTPase	indicated for the treatment of adult patients with KRAS G12C-mutated locally advanced or metastatic non-small cell lung cancer (NSCLC), as determined by an FDA-approved test, who have received at least one prior systemic therapy. (1) This indication is approved under accelerated approval based on overall response rate (ORR) and duration of response (DOR). Continued approval for this indication ma…	QD	Y	Y	Y		5390	32400	211	5	26.2	89	QD	Oncology				Avoid coadministration with strong CYP3A4 inducers; Avoid coadministration with CYP3A4 substrates	Co-administration with drugs that are sensitive substrates of CYP3A, P-gp and BCRP may result in a clinically relevant increase in plasma concentrations of these substrates		Avoid coadministration with P-gp substrates for which minimal concentration changes may lead to serious toxicities
58	2021	tepotinib			CYP3A4 and CYP2C8			Y	MET inhibitor	indicated for the treatment of adult patients with metastatic non-small cell lung cancer (NSCLC) harboring mesenchymalepithelial transition (MET) exon 14 skipping alterations	QD			N	71	1291	27438	1038	32	23.8	98	QD	Oncology			Avoid concomitant use with dual strong CYP3A inhibitors and P-gp inhibitors.	Avoid concomitant use with strong CYP3A inducers		Avoid concomitant use with dual strong CYP3A inhibitors and P-gp inhibitors.	If concomitant use is unavoidable, reduce the P-gp substrate dosage if recommended in its approved product labeling
59	2021	tivozanib			CYP3A4				VEGF inhibitor	indicated for the treatment of adult patients with relapsed or refractory advanced renal cell carcinoma (RCC) following two or more prior systemic therapies	QD (or less)			N		86.9	1510	123	111	0.75	>99	QD (or less)	Oncology
60	2021	umbralisib		Y	CYP2C9, CYP3A4, and CYP1A2		Clarithromycin has been associated with prolongation of the QT interval and infrequent cases of arrhythmia	Y	inhibition of PI3Kδ and CK1ε	indicated for the treatment of adult patients with: • Relapsed or refractory marginal zone lymphoma (MZL) who have received at least one prior anti-CD20-based regimen (1.1). • Relapsed or refractory follicular lymphoma (FL) who have received at least three prior lines of systemic therapy	QD			N		7300	141000	312	91	15.5	>99.7	QD	Oncology
61	2021	vericiguat			UGT1A9	UGT1A1			soluble guanylate cyclase (sGC) stimulator	indicated to reduce the risk of cardiovascular death and heart failure (HF) hospitalization following a hospitalization for heart failure or need for outpatient IV diuretics, in adults with symptomatic chronic HF and ejection fraction less than 45%	QD	Y	Y	N	93	350	6680	44	30	1.6	98	QD	CV	Y	Patients with concomitant use of other soluble guanylate cyclase (sGC) stimulators.• Pregnancy
62	2021	viloxazine			CYP2D6, UGT1A9, and UGT2B15				selective norepinephrine reuptake inhibitor	indicated for the treatment of Attention Deficit Hyperactivity Disorder (ADHD) in pediatric patients 6 to 17 years of age	QD			N	88	1660	24700	14.6	7.02 ± (4.74 hours)	0.865	76-82%	QD	Nueroscience	Y	Concomitant administration of monoamine oxidase inhibitors (MAOI), or dosing within 14 days after discontinuing an MAOI (4, 7.1) • Concomitant administration of sensitive CYP1A2 substrates or CYP1A2 substrates with a narrow therapeutic range			Monitor patients for adverse reactions and adjust dosages of CYP3A4 substrates, as clinically indicated.
63	2021	voclosporin			CYP3A4		prolongs the QTc interval in a dose-dependent manner after single dose administration at a dose higher than the recommended lupus nephritis therapeutic dose [		calcineurin-inhibitor immunosuppressant	indicated in combination with a background immunosuppressive therapy regimen for the treatment of adult patients with active lupus nephritis	BID	Y	Y	N		117	468	2154	30	63.6	97	BID	Autoimmune	Y	Patients concomitantly using strong CYP3A4 inhibitors (e.g., ketoconazole, itraconazole, clarithromycin). (4) • Known serious or severe hypersensitivity reaction to drug or any of its excipients.	Reduce dosage when co-administered with moderate CYP3A4 inhibitors	Avoid co-administration o with strong or moderate CYP3A4 inducers		Certain P-gp substrates: Reduce dosage of certain P-gp substrates with a narrow therapeutic window when co-administered
64	2022	abrocitinib	Y		CYP2C19 (~53%), CYP2C9 (~30%), CYP3A4 (~11%) and CYP2B6 (~6%).				JAK inhibitor	indicated for the treatment of adults with refractory, moderate-to-severe atopic dermatitis whose disease is not adequately controlled with other systemic drug products, including biologics, or when use of those therapies is inadvisable	QD			N	60	700	1977	100	3 to 5	64.2	64	QD	Autoimmune	Y	Antiplatelet therapies except for low-dose aspirin (81 mg daily), during the first 3 months of treatment					Monitor appropriately or dose titrate P-gp substrate where small concentration changes may lead to serious or life-threatening toxicities when coadministered						Avoid concomitant use with drugs that are moderate to strong inhibitors of both CYP2C19 and CYP2C9	Avoid concomitant use with strong CYP2C19 or CYP2C9 inducers
65	2022	adagrasib			CYP3A4	CYP2C8, CYP1A2, CYP2B6, CYP2C9, and CYP2D6	can cause QTc interval prolongation, which can increase the risk for ventricular tachyarrhythmias (e.g., torsades de pointes) or sudden death	Y	inhibitor of the RAS GTPase	indicated for the treatment of adult patients with KRAS G12C-mutated locally advanced or metastatic non-small cell lung cancer (NSCLC), as determined by an FDA approved test, who have received at least one prior systemic therapy	BID			Y		3253	31600	942	23	37	98	BID	Oncology			Avoid concomitant use with strong CYP3A inhibitors until adagrasib concentrations have reached steady state (after approximately 8 days)	Avoid concomitant use with strong CYP3A inducers	Avoid concomitant use with sensitive CYP3A substrates unless otherwise recommended in the Prescribing Information for these substrates	Avoid concomitant use with sensitive PGP substrates	Avoid concomitant use with P-gp substrates where minimal concentration changes may lead to serious adverse reactions unless otherwise recommended in the Prescribing Information for these substrates								Avoid concomitant use with sensitive CYP2C9 substrates where minimal concentration changes may lead to serious adverse reactions unless otherwise recommended in the Prescribing Information for these substrates				Avoid concomitant use with sensitive CYP2D6 substrates where minimal concentration changes may lead to serious adverse reactions unless otherwise recommended in the Prescribing Information for these substrates
66	2022	daridorexant			CYP3A4				orexin receptor antagonist	indicated for the treatment of adult patients with insomnia, characterized by difficulties with sleep onset and/or sleep maintenance	QD			N	62	616 (25 mg)	3805 (25 mg)	31	8	3.9	99.7	QD	Nueroscience		Known hypersensitivity to daridorexant or other components	Concomitant use with a strong inhibitor of CYP3A4 is not recommended	Concomitant use with a strong or moderate inducer of CYP3A4 is not recommended	Use with caution in patients receiving CYP3A4 substrates with narrow therapeutic index.		Use with caution in patients receiving P-gp substrates with a narrow therapeutic index
67	2022	deucravacitinib	Y		CYP1A2	CYP2B6, CYP2D6, carboxylesterase (CES) 2, and uridine glucuronyl transferase (UGT) 1A9			TYK2 inihbitor	indicated for the treatment of adults with moderate-to-severe plaque psoriasis who are candidates for systemic therapy or phototherapy	QD	Y	Y	N	99	45	473	140	10	16	82-90	QD	Autoimmune		Known hypersensitivity to deucravacitinib or any of the excipients
68	2022	futibatinib			CYP3A	CYP2C9 and CYP2D6		Y	FGFR2	indicated for the treatment of adult patients with previously treated, unresectable, locally advanced or metastatic intrahepatic cholangiocarcinoma harboring fibroblast growth factor receptor 2 (FGFR2) gene fusions or other rearrangements	QD			Y		144	790	66	2.9	20	95	QD	Oncology			Avoid concomitant use of drugs that are dual P-gp and strong CYP3A inhibitors	Avoid concomitant use of dual P-gp and strong CYP3A inducers		Avoid concomitant use of drugs that are dual P-gp and strong CYP3A inhibitors	Avoid concomitant use of dual P-gp and strong CYP3A inducers															Consider more frequent monitoring for adverse reactions associated with concomitantly administered drugs that are sensitive substrates of P-gp or BCRP and reduce the dose of these drugs per their Prescribing Information
69	2022	ganaxolone			CYP3A4/5, CYP2B6, CYP2C19, CYP2D6, UGT1A3, UGT1A6, UGT1A9, UGT2B7, and UGT2B15			Y	GABA-A receptor positive modulator	indicated for the treatment of seizures associated with cyclin-dependent kinase-like 5 (CDKL5) deficiency disorder (CDD) in patients 2 years of age and older	TID	Y	Y	N		292	4100	580	34	430	99	TID	Nueroscience				It is recommended to avoid concomitant use of strong or moderate CYP3A4 inducers
70	2022	lenacapavir (note this is combination of sc and oral admin). Values are for oral only			CYP3A (minor) UGT1A1 (minor)				human immunodeficiency virus type 1 (HIV-1) capsid inhibitor,	in combination with other antiretroviral(s), is indicated for the treatment of HIV-1 infection in heavily treatment-experienced adults with multidrug resistant HIV-1 infection failing their current antiretroviral regimen due to resistance, intolerance, or safety considerations.	QD	Y	Y	N	6 to 10	97	234294	19240	240-288	55	>98.5	QD	Infection			Combined P-gp, UGT1A1, and strong CYP3A inhibitors may significantly increase plasma concentrations . Concomitant administration with these inhibitors is not recommended	Concomitant administration owith moderate CYP3A inducers during treatment is not recommended		Combined P-gp, UGT1A1, and strong CYP3A inhibitors may significantly increase plasma concentrations of . Concomitant administration with these inhibitors is not recommended				Combined P-gp, UGT1A1, and strong CYP3A inhibitors may significantly increase plasma concentrations . Concomitant administration with these inhibitors is not recommended
71	2022	mavacamten			CYP2C19 (74%), CYP3A4 (18%), and CYP2C9			Y	cardiac myosin inhibitor	indicated for the treatment of adults with symptomatic New York Heart Association (NYHA) class II-III obstructive hypertrophic cardiomyopathy (HCM) to improve functional capacity and symptoms	QD	Y	Y	N	85	387, 500	14130, 43520		6-9 days, CYP2C19 = 23 days		97-98	QD	CV	Y	Moderate to strong CYP2C19 inhibitors or strong CYP3A4 inhibitors, Moderate to strong CYP2C19 inducers or moderate to strong CYP3A4 inducers	Concomitant use with a moderate to strong CYP2C19 inhibitor or a strong CYP3A4 inhibitor is contraindicated.	Concomitant use of a moderate to strong CYP2C19 inducer or a moderate to strong CYP3A4 inducer is contraindicated.
72	2022	mitapivat			CYP3A4			Y	pyruvate kinase activator	indicated for the treatment of hemolytic anemia in adults with pyruvate kinase (PK) deficiency	BID			N	73	935	3591	42.5	3 to 5	14.4	97.7	BID	Renal			Monitor Hb and for increased risks of adverse reactions	Consider alternatives that are not moderate inducers.	Monitor patients for loss of therapeutic effect of sensitive CYP3A substrates with narrow therapeutic index		Monitor patients for adverse reactions of P-gp substrates with narrow therapeutic index when co-administered with				Monitor patients for loss of therapeutic effect of UGT1A1 substrates with narrow therapeutic index when co-administered with PYRUKYND		Avoid concomitant use with substrates that have narrow therapeutic index		Monitor patients for loss of therapeutic effect of sensitive substrates of these enzymes with narrow therapeutic index
73	2022	olutasidenib			CYP3A4	CYP2C8, CYP2C9, CYP1A2, and CYP2C19		Y	isocitrate dehydrogenase-1 (IDH1) inhibitor	indicated for the treatment of adult patients with relapsed or refractory acute myeloid leukemia (AML) with a susceptible IDH1 mutation as detected by an FDA-approved test.	BID			N		3573	43050	319	67	4	93	BID	Oncology	Y			Avoid concomitant use with strong or moderate CYP3A inducers	Avoid concomitant use with sensitive CYP3A substrates unless otherwise instructed in the substrates prescribing information. If concomitant use is unavoidable, monitor patients for loss of therapeutic effect of these drugs
74	2022	pacritinib	Y		CYP3A4		can cause prolongation of the QTc interval. QTc prolongation of >500 msec was higher in treated patients than in patients in the control arm (1.4% vs 1%). QTc increase from baseline by 60 msec or higher was greater in treated patients than in control arm patients (1.9% vs 1%)	Y	JAK inhibitor	indicated for the treatment of adults with intermediate or high-risk primary or secondary (post-polycythemia vera or post-essential thrombocythemia) myelofibrosis with a platelet count below 50 × 109 /L	BID			N		8400	95600	229	29	2.09	98.8	BID	Oncology		Concomitant use of strong CYP3A4 inhibitors or inducers	Co-administration with strong CYP3A4 inhibitors is contraindicated	Co-administration of VONJO with strong CYP3A4 inducers is contraindicated	Monitor the efficacy of CYP3A4 substrate more frequently, unless otherwise recommended in the substrate Prescribing Information,		Monitor for P-gp substrate related adverse reactions more frequently, unless otherwise recommended in the substrate Prescribing Information,															When used concomitantly , monitor for BCRP substrate related adverse reactions more frequently and consider dose reduction of the BCRP substrate according to its Prescribing Information.
75	2022	sodium phenylbutyrate/taurursodiol		Y							QD	Y	Y	N							82 and 98	QD	Nueroscience
76		sodium phenylbutyrate														198000	253000	9.3	0.466		82
77		taurursodiol														871	5300	1630	4.76		98
78	2022	vonoprazan, amoxicillin, and clarithromycin									BID	Y	Y	Y								BID	Infection		Known hypersensitivity to vonoprazan, amoxicillin or any other betalactams, clarithromycin or any other macrolide antimicrobial or any component • Known hypersensitivity to vonoprazan, amoxicillin or any other betalactams or any component • Rilpivirine-containing products. (4.1) Due to the Clarithromycin Component: • Pimozide. (4.2) • Lomitapide, lovastatin, and simvastatin. (4.2) • Ergot alkaloi…	Concomitant use with a drug(s) primarily metabolized by CYP3A may cause elevations in CYP3A substrate drug’s concentrations that could increase or prolong both therapeutic and adverse effects of the concomitant drug	Avoid concomitant use	Frequent monitoring for concentrations and/or adverse reactions related to the substrate drugs when used K. Dosage reduction of substrate drugs may be needed
79		vonoprazan			CYP3A4/5, CYP2C19, CYP2D6, and CYP2B6				H+, K+-ATPase inhibitor	vonoprazan, a potassium-competitive acid blocker (PCAB), amoxicillin, a penicillin class antibacterial, and clarithromycin, a macrolide antimicrobial						25.2	154	1001	7.1	97.3	85 to 88
80	2023	bexagliflozin			UGT1A9	CYP3A			sodium-glucose co-transporter 2 (SGLT2) inhibitor	indicated as an adjunct to diet and exercise to improve glycemic control in adults with type 2 diabetes mellitus	QD			N		134	1149	300	12	19	93	QD	Metabolic		Hypersensitivity to bexagliflozin or any excipient. Patients on dialysis (
81	2023	capivasertib			CYP3A4 and UGT2B7				AKT1, AKT2 and AKT3 inhibitor	indicated, in combination with fulvestrant for the treatment of adult patients with hormone receptor (HR)-positive, human epidermal growth factor receptor 2 (HER2)-negative, locally advanced or metastatic breast cancer with one or more PIK3CA/AKT1/PTEN-alterations as detected by an FDA-approved test following progression on at least one endocrine-based regimen in the metastatic setting or recurre…	BID	Y	Y	N	29	1370	8069	1847	8.3	50	22	BID	Oncology			Avoid concomitant use with a strong CYP3A inhibitor. If concomitant use cannot be avoided, reduce the dose and monitor patients for adverse reactions; When concomitantly used with moderate CYP3A inhibitor, reduce the dose and monitor patients for adverse reactions	Avoid concomitant use of TRUQAP with strong or moderate CYP3A inducers.
82	2023	daprodustat		Y	CYP2C8 (95% contribution), CYP3A4 (5%)				hypoxia-inducible factor prolyl hydroxylase (HIF PH) inhibitor	indicated for the treatment of anemia due to chronic kidney disease in adults who have been receiving dialysis for at least four months.	QD	Y	Y	N		93	190	14.3	1 to 4 hours	18.9	>99	QD	Renal	Y	Strong cytochrome P450 2C8 (CYP2C8) inhibitors such as gemfibrozil. Uncontrolled hypertension.																							Reduce dose with CYP2C8 inhibitor except in patients whose starting dose.	Monitor hemoglobin and adjust the dose
83	2023	elacestrant			CYP3A4	CYP2A6 and CYP2C9			estrogen receptor antagonist	indicated for: treatment of postmenopausal women or adult men, with ERpositive, HER2-negative, ESR1-mutated advanced or metastatic breast cancer with disease progression following at least one line of endocrine therapy	QD			N		119	2440	5800	30 to 50 h	186	>99	QD	Oncology	N		Avoid concomitant use of strong or moderate CYP3A inhibitors	Avoid concomitant use of strong or moderate CYP3A inducers			Reduce the dosage of P-gp substrates															Reduce the dosage of BCRP substrates
84	2023	etrasimod			y CYP2C8, CYP2C9, and CYP3A4	CYP2C19 and CYP2J2, UGTs, with a minor contribution by sulfotransferases			sphingosine 1-phosphate receptor modulator	indicated for the treatment of moderately to severely active ulcerative colitis in adults	QD			N		113	2162	66	30	1	97.9	QD	Gastroenterology		• In the last 6 months, experienced myocardial infarction, unstable angina pectoris, stroke, transient ischemic attack, decompensated heart failure requiring hospitalization, or Class III or IV heart failure. (4, 5.2) • History or presence of Mobitz type II second-degree or third-degree atrioventricular (AV) block, sick sinus syndrome, or sino-atrial block, unless the patient has a functioning pa…	Concomitant use with a drug that is a moderate to strong inhibitor of CYP2C9 and a moderate to strong inhibitor of CYP3A4 is not recommended.										Concomitant use with a drug that is a moderate to strong inhibitor of CYP2C9 and a moderate to strong inhibitor of CYP3A4 is not recommended.			Concomitant use not recommended; CYP2C9 Poor Metabolizers Using Moderate to Strong Inhibitors of CYP2C8 or CYP3A4
85	2023	fezolinetant			CYP1A2	CYP2C9 and CYP2C19			neurokinin 3 (NK3) receptor antagonist	indicated for the treatment of moderate to severe vasomotor symptoms due to menopause	QD	Y	Y	N		506	3840	189	9.6	10.8	51	QD	Womens Health	Y	Known cirrhosis • Severe renal impairment or end-stage renal disease • Concomitant use with CYP1A2 inhibitors
86	2023	fruquintinib			CYP3A	CYP2C8, CYP2C9, and CYP2C19			VEGF1 ,2, 3	indicated for the treatment of adult patients with metastatic colorectal cancer (mCRC) who have been previously treated with fluoropyrimidine‑, oxaliplatin‑, and rinotecan‑based chemotherapy, an anti‑VEGF therapy, and, if RAS wild‑type and medically appropriate, an anti-EGFR therapy	QD (or less)			N		300	5880	46	42	14	95	QD (or less)	Oncology				Avoid concomitant use of drugs that are strong CYP3A inducers ; If possible, avoid concomitant use of drugs that are moderate CYP3A inducers
87	2023	gepirone	Y	Y	CYP3A4		prolongs the QTc interval		5TH1A partial agonist	indicated for the treatment of major depressive disorder	QD			N	14 to 17	5.27 (20 mg)	72.3 (20 mg)	94.5	5	165	72	QD	Nueroscience	Y	Known hypersensitivity to gepirone or components o • Prolonged QTc interval > 450 msec at baseline (4). • Congenital long QT syndrome (4). • Concomitant use of strong CYP3A4 inhibitors (4). • Severe hepatic impairment (4). • Use with an MAOI or within 14 days of stopping treatment with EXXUA. Do not use within 14 days of discontinuing an MAOI	EXXUA is contraindicated in patients taking strong CYP3A4 inhibitors ; If used with a moderate CYP3A4 inhibitor, reduce the dosage	Avoid concomitant use in patients taking strong CYP3A4 inducers
88	2023	iptacopan				CYP2D6		Y	complement factor B inhibitor	indicated for the treatment of adults with paroxysmal nocturnal hemoglobinuria (PNH)	BID	Y	Y	N		4163	2991	288	25	7.96	75-93	BID	Autoimmune	Y																								Coadministration with a strong CYP2C8 inhibitor is not recommended	Monitor the clinical response and discontinue use of the CYP2C8 inducer if loss of efficacy is evident
89	2023	leniolisib			CYP3A4	3.5% CYP3A5, 0.7% CYP1A2 and 0.4% CYP2D6		Y	PI3K delta	indicated for the treatment of activated phosphoinositide 3-kinase delta (PI3Kδ) syndrome (APDS) in adult and pediatric patients 12 years of age and older	BID	Y	Y	N		3650	19000	28.5	9.38	3.69	94.5	BID	Oncology			Concomitant use with strong CYP3A4 inhibitors should be avoided	Concomitant use of strong and moderate CYP3A4 inducers may result in reduced exposure and thus reduced efficacy. Therefore, concomitant use with strong and moderate CYP3A4 inducers should be avoided																		Due to a possible increase in systemic exposure of these substrates, avoid concomitant use of with drugs that are BCRP, OATP1B1, and OATP1B3 substrates
90	2023	momelotinib	Y		CYP3A4 (36%), CYP2C8 (19%), CYP2C9 (17%), CYP2C19 (19%), and CYP1A2 (9%			Y	JAK1/2	indicated for the treatment of intermediate or high-risk myelofibrosis (MF), including primary MF or secondary MF [postpolycythemia vera (PV) and post-essential thrombocythemia (ET)], in adults with anemia. (	QD			N		478	3288	984	4-8 h	103	91	QD	Oncology																						Monitor patients concomitantly receiving an OATP1B1/B3 inhibitor for adverse reactions and considerdose modifications
91	2023	nirmatrelvir, ritonavir							indicated for the treatment of mild-to-moderate coronavirus disease 2019 (COVID-19) in adults who are at high risk for progression to severe COVID-19, including hospitalization or death	3CLpro or nsp5 protease) inhibitor, and ritonavir, an HIV-1 protease inhibitor and CYP3A inhibitor	BID	Y	Y	Y		3430	30400					BID	Infection	Y				Co-administration of PAXLOVID with drugs highly dependent on CYP3A for clearance and for which elevated plasma concentrations are associated with serious and/or life-threatening events is contraindicated;Co-administration with other CYP3A substrates may require a dose adjustment or additional monitoring as shown in Table 1
92		nirmatrelvir			CYP3A											3.43	30.4	104	6	8.99	69
93		ritonavir			Major CYP3A	Minor CYP2D6												112	6.15	13.92	98-99
94	2023	nirogacestat			CYP3A4	CYP2C19, 2C9, and 2D6		Y	gamma secretase inhibitor	indicated for adult patients with progressing desmoid tumors who require systemic treatment	QD	Y	Y	N	19	508	3370	1430	23	45	99.6	QD	Oncology			Strong or moderate CYP3A inhibitors: Avoid concomitant use.	Strong or moderate CYP3A inducers: Avoid concomitant use	Avoid concomitant use where minimal concentration changes may lead to serious advers reactions
95	2023	omaveloxolone			CYP3A	CYP2C8 and CYP2J2		Y	Nuclear factor (erythroid-derived 2)-like 2 (Nrf2) pathway	indicated for the treatment of Friedreich’s ataxia in adults and adolescents aged 16 years and olde	QD	Y	Y	Y		28.2	1140	7361	57	109	97	QD	Nueroscience			Avoid concomitant use with moderate or strong CYP3A4 inhibitors	Avoid concomitant use with moderate or strong CYP3A4 inducers	Refer to the prescribing information of substrates of CYP3A4 and CYP2C8 for dosing instructions and monitor for lack of efficacy of the concomitant treatment
96	2023	palovarotene			CYP3A4	CYP2C8 and CYP2C19		Y	Retinoid	indicated for reduction in the volume of new heterotopic ossification in adults and children aged 8 years and older for females and 10 years and older for males with fibrodysplasia ossificans progressiva	QD			N		165	1060	237	8.7	19.9	97.9-99.6	QD	Bone	Y	Pregnancy. Hypersensitivity to retinoids or any component	Avoid concomitant use of a strong CYP3A4 inhibitor during treatment; Avoid concomitant use of a moderate CYP3A4 inhibitor	Avoid concomitant use of strong CYP3A4 inducers . Avoid concomitant use of moderate CYP3A4 inducers
97	2023	pirtobrutinib			CYP3A4, direct glucuronidation by UGT1A8 and UGT1A9			Y	BTK	indicated for the treatment of adult patients with relapsed or refractory mantle cell lymphoma (MCL) after at least two lines of systemic therapy, including a BTK inh bitor	QD			N	85.5	6460	91300	32.8	19	2.02	96	QD	Oncology	N		If concomitant use of strong CYP3A inhibitors is unavoidable, reducedosage;	Avoid concomitant use with strong or moderate CYP3A inducers. If concomitant use of moderate CYP3A inducers is unavoidable, increase dosage			Follow recommendations for sensitive CYP2C8, CYP2C19, CYP3A, P-gp, or BCRP substrates provided in their approved product labeling															Follow recommendations for sensitive CYP2C8, CYP2C19, CYP3A, P-gp, or BCRP substrates provided in their approved product labeling
98	2023	quizartinib	Y				prolongs the QT interval in a dose- and concentration-dependent manner. The mechanism of QTc interval prolongation is via inhibition of the slow delayed rectifier potassium current, IKs, as compared to all other medications that prolong the QTc interval, which is via the rapid delayed rectifier potassium curren	Y	FLT3	indicated in combination with standard cytarabine and anthracycline induction and cytarabine consolidation, and as maintenance monotherapy following consolidation chemotherapy, for the treatment of adult patients with newly diagnosed acute myeloid leukemia (AML) that is FLT3 internal tandem duplication (ITD)-positive as detected by an FDA-approved tes	QD			N							>99	QD	Oncology	Y	Contraindicated in patients with severe hypokalemia, severe hypomagnesemia, long QT syndrome, or in patients with a history of ventricular arrhythmias or torsades de pointes	Reduce the dosage	Avoid concomitant use with strong or moderate CYP3A inducers
99	2023	quizartinib			Glucoronidation; CYP3A4/5				FLT3	indicated in combination with standard cytarabine and anthracycline induction and cytarabine consolidation, and as maintenance monotherapy following consolidation chemotherapy, for the treatment of adult patients with newly diagnosed acute myeloid leukemia (AML) that is FLT3 internal tandem duplication (ITD)-positive as detected by an FDA-approved test						140	2680	275	81	2.23
100		AC886 (active metabolite)			CYP3A4/5										71	163	3590		136
101	2023	repotrectinib			CYP3A4	followed by secondary glucuronidation		Y	ROS1 inhibitor	indicated for the treatment of adult patients with locally advanced or metastatic ROS1-positive non-small cell lung cancer (NSCLC)	BID			N	45.7	713	7210	(Vz/F) was 432 L	35.4	15.9	95.4	BID	Oncology			Avoid concomitant use with strong or moderate CYP3A inhibitors	Avoid concomitant use with strong or moderate CYP3A inducers	Avoid concomitant use unless otherwise recommended in the Prescribing Information for CYP3A substrates	Avoid concomitant use with P-gp inhibitors
102	2023	ritlecitinib			Glutathione S-transferase (GST): cytosolic GST A1/3, M1/3/5, P1, S1, T2, Z1 and microsomal GST 1/2/3, CYP enzymes (CYP3A, CYP2C8, CYP1A2, and CYP2C9				JAK inhibitor	indicated for the treatment of severe alopecia areata in adults and adolescents 12 years and older. (1) Limitations of Use: Not recommended for use in combination with other JAK inhibitors, biologic immunomodulators, cyclosporine or other potent immunosuppressant	QD			Y	64	272	448	73.8	1.25	92.56	14	QD	Autoimmune	Y	contraindicated in patients with known hypersensitivity to ritlecitinib or any of its excipients		Coadministration with strong inducers of CYP3A is not recommended	Consider additional monitoring and dosage adjustment in accordance with approved product labeling of CYP3A substrates where small concentration changes may lead to serious adverse reactions
103	2023	sotagliflozin			UGT1A9	CYP3A			SGLT1/2 inhibitor	indicated to reduce the risk of cardiovascular death, hospitalization for heart failure, and urgent heart failure visit in adults with: • heart failure (1) or• type 2 diabetes mellitus, chronic kidney disease, and other cardiovascular risk factors (1	QD			N	25	52.2	938	9000	21-35 h	300	>93	QD	CV		History of serious hypersensitivity reaction to drug							Uridine 5'-diphospho-glucuronosyltransferase Inducers, consider reducing dose
104	2023	sparsentan			P450 3A			Y	endothelin and angiotensin II receptor antagonist	indicated to reduce proteinuria in adults with primary immunoglobulin A nephropathy (IgAN) at risk of rapid disease progression, generally a urine protein-to-creatinine ratio (UPCR) ≥1.5 g/g	QD	Y	Y	N		6470	63600	61	9.6	3.88	>99	QD	Renal	Y		Avoid concomitant usewith strong CYP3A inhibitors	Avoid concomitant use with a strong CYP3A inducer			Avoid concomitant use of sensitive substrates of P-gp and BCRP						Monitor		Monitor for efficacy of the concurrently administered CYP2B6, 2C9, and 2C19 substrates and consider dosage adjustment in accordance with the Prescribing Information				Monitor for efficacy of the concurrently administered CYP2B6, 2C9, and 2C19 substrates and consider dosage adjustment in accordance with the Prescribing Information			Avoid concomitant use of sensitive substrates of P-gp and BCRP
105	2023	trofinetide			CYP450 enzymes			Y		indicated for the treatment of Rett syndrome in adults and pediatric patients 2 years of age and older	QD	Y	Y	N		139,000 to 215,000	839,000 to 1109000	80	1.5	11.8	6	QD	Nueroscience					Closely monitor whenused in combination with orally administered CYP3A4 sensitive substrates for which a small change in substrate plasma concentration may lead to serious toxicities
106	2023	vamorolone			CYP3A4/5, CYP2C8, UGT1A3, UGT2B7, and UGT2B17			Y	corticosteroid	indicated for the treatment of Duchenne muscular dystrophy (DMD) in patients 2 years of age and older	QD			N		970	3606	162	2	58	88.1	QD	Muscular		Hypersensitivity to vamorolone or any of the inactive ingredients	Reduce the dosage in patients when strong CYP3A4 inhibitors are used concomitantly
107	2023	zuranolone			CYP3A4				neuroactive steroid gamma-aminobutyric acid (GABA) A receptor positive modulator	indicated for the treatment of postpartum depression (PPD) in adults	QD			N		96	1238	>500	22	33	99.5	QD	Nueroscience	Y		Reduce dosage when used with a strong CYP3A4 inhibitor	Avoid concomitant use with CYP3A4 inducers
108	2024	acoramidis			UGT1A9, UGT1A1 and UGT2B7			Y	transthyretin stabilizer	indicated for the treatment of the cardiomyopathy of wild-type or variant transthyretin-mediated amyloidosis (ATTR-CM) in adults to reduce cardiovascular death and cardiovascularrelated hospitalization	BID			N		13700	47200	654	6	16	96	BID	CV	N			Avoid concomitant use with UGT inducers and strong CYP3A inducers					Avoid use with strong UGT inducers						Consider more frequent monitoring of patients for evidence of increased exposure
109	2024	aprocitentan			UGT1A1- and UGT2B7-mediated Nglucosidation and non-enzymatic hydrolysis				endothelin receptor antagonist	indicated for the treatment of hypertension in combination with other antihypertensive drugs, to lower blood pressure in adult patients who are not adequately controlled on other drugs. Lowering blood pressure reduces the risk of fatal and non-fatal cardiovascular events, primarily strokes and myocardial infarctions	QD	Y	Y	N		1300	23000	20	41	0.3	>99	QD	CV	Y	Pregnancy. Hypersensitivity							Concomitant administration of aprocitentan with UGT inducers may decrease aprocitentan exposure
110	2024	arimoclomol			glutathionation, O-glucuronidation and NO-oxime cleavage			Y		indicated for use in combination with miglustat for the treatment of neurological manifestations of Niemann-Pick disease type C (NPC) in adult and pediatric patients 2 years of age and older	TID	Y	Y	??		2090	7207	211	4	34	10	TID	Metabolic
111	2024	crinecerfont			CYP3A4	CYP2B6		Y	corticotropin-releasing factor type 1 receptor antagonist	indicated as adjunctive treatment to glucocorticoid replacement to control androgens in adults and pediatric patients 4 years of age and older with classic congenital adrenal hyperplasia	BID	Y	Y	N		4231	72846	852	14	3.5	99.9	BID	Metabolic	N	Hypersensitivity to crinecerfont or any excipients of CRENESSITY		Increase morning and evening dosages 2-fold when used concomitantly with a strong CYP3A4 inducer; Increase evening dosage 2-fold whenis used concomitantly with a moderate CYP3A4 inducer
112	2024	deuruxolitinib			CYP2C9 (76%) and CYP3A4 (21%)	CYP1A2 (3%)			JAK inhibitor	indicated for the treatment of adults with severe alopecia areata	BID			N	90	151	668	50	4	9.04	91.5	BID	Autoimmune	Y	contraindicated in patients: Who are CYP2C9 poor metabolizers. (4) Using moderate or strong CYP2C9 inhibitors.		Avoid concomitant use of with strong CYP3A and moderate or strong CYP2C9 inducers									contraindicated in patients taking moderate or strong CYP2C9 inhibitors	Avoid concomitant use with strong CYP3A and moderate or strong CYP2C9 inducers
113	2024	deutivacaftor, tezacaftor, vanzacaftor						Y	combination of deutivacaftor, a CFTR potentiator, tezacaftor, and vanzacaftor	indicated for the treatment of cystic fibrosis (CF) in patients aged 6 years and older who have at least one F508del mutation or another responsive mutation in the CFTR gene	QD											QD	Respiratory	Y		Reduce the dosage when used concomitantly with a strong or moderate CYP3A inhibitor	Concomitant use owith strong or moderate CYP3A inducers is not recommended			Unless otherwise recommended in the P-gp substrate Prescribing Information, monitor more frequently for adverse reactions with concomitant use with P-gp substrates where minimal concentration changes may lead to serious adverse reactions related to P-gp substrates								Use caution when used concomitantly with CYP2C9 substrates. Monitor the international normalized ratio (INR) more frequently with concomitant use with warfarin							Unless otherwise recommended in BCRP substrate Prescribing Information, monitor more frequently for adverse reactions with concomitant use with BCRP substrate where minimal concentrations may lead to serious adverse reactions related to BCRP substrates
114		deutivacaftor			CYP3A4/5											2300	39000		19.2	7.29	>99
115		tezacaftor			CYP3A4/5											6770	89500		22.5	1.22	99
116		vanzacaftor			CYP3A4/5											812	18600		92.8	1.3	>99
117	2024	elafibranor	Y					Y	peroxisome proliferator-activated receptor (PPAR) agonist	indicated for the treatment of primary biliary cholangitis (PBC) in combination with ursodeoxycholic acid (UDCA) in adults who have an inadequate response to UDCA, or as monotherapy in patients unable to tolerate UDCA	QD	Y	Y	N				4731				QD	Metabolic				Weak 3A4 inducer; monitor for birth control hormones
118		elafibranor			15-ketoprostaglandin 13-Δ reductase (PTGR1)	CYP2J2, and uridine diphosphate (UDP)-glucuronosyltransferase (UGT) isoforms, UGT1A3, UGT1A4, and UGT2B7										802	3758		70.2	50	99.7
119		GFT1007			CYP2C8 and UGT1A3 and UGT2B7											2058	11985		15.4		99.7
120	2024	ensartinib			CYP3A					indicated for the treatment of adult patients with anaplastic lymphoma kinase (ALK)-positive locally advanced or metastatic non-small cell lung cancer (NSCLC) who have not previously received an ALK-inhibitor	qd			N		292	4920	1720	30	42	91.6	qd	Oncology	N	Hypersensitivity reaction to drug, FD&C Yellow No. 5 (tartrazine),or to any of its component	Avoid concomitant use of strong or moderate CYP3A inhibitors	Avoid concomitant use of strong or moderate CYP3A inducers		Avoid concomitant use of P-gp inhibitors
121	2024	givinostat					Avoid concomitant use owith other product(s) with a known potential to prolong the QTc interval	Y	histone deacetylase inhibitor	indicated for the treatment of Duchenne muscular dystrophy (DMD) in patients 6 years of age and older. (	BID	Y	Y	N		59	399	768	6	151	0.96	BID	Muscular					Closely monitor when used in combination with orally administered CYP3A4 sensitive substrates for which a small change in substrate plasma concentration may lead to serious toxicities
122	2024	inavolisib			hydrolysis	CYP3A			Pi3Ka inhibitor	indicated in combination with palbociclib and fulvestrant for the treatment of adults with endocrine-resistant, PIK3CA-mutated, hormone receptor (HR)-positive, human epidermal growth factor receptor 2 (HER2)-negative, locally advanced or metastatic breast cancer, as detected by an FDA-approved test, following recurrence on or after completing adjuvant endocrine therapy	qd			N	76	69	1010	155	15	8.8	37	qd	Oncology	N
123	2024	lazertinib			glutathione conjugation, either enzymatic via glutathioneS-transferase (GST) or non-enzymatic, as well as by CYP3A4			Y	EGFR	indicated in combination with amivantamab for the first-line treatment of adult patients with locally advanced or metastatic non-small cell lung cancer (NSCLC) with epidermal growth factor receptor (EGFR) exon 19 deletions or exon 21 L858R substitution mutations, as detected by an FDA-approved test.	QD			Y				2680	88	36.4	99.2	QD	Oncology					Monitor for adverse reactions associated with a CYP3A4 substrate where minimal concentration changes may lead to serious adverse reactions, as recommended in the approved product labeling for the CYP3A4 substrate.																	Monitor for adverse reactions associated with a BCRP substrate where minimal concentration changes may lead to serious adverse reactions, as recommended in the approved product labeling for the BCRP substrate
124	2024	levacetylleucine			Enyzmatic cleavage			Y		indicated for the treatment of neurological manifestations of Niemann-Pick disease type C (NPC) in adults and pediatric patients weighing ≥15 kg	TID	Y	Y			8300	33000	253	1	139		TID	Metabolic	N				Monitor more frequently for P-gp substrate related adverse reactions when used concomitantly
125	2024	mavorixafor			CYP2C8 (98%)	UGT1A1, UGT1A3, and UGT1A8		Y	CXC chemokine receptor 4 antagonist	indicated in patients 12 years of age and older with WHIM syndrome (warts, hypogammaglobulinemia, infections and myelokathexis) to increase the number of circulating mature neutrophils and lymphocytes	QD	Y	Y	N		3304	13970	768	82	62	>93	QD	Autoimmune		Use with drugs highly dependent on CYP2D6 for clearance	Reduce daily dosage when used concomitantly with a strong CYP3A4 inhibitor	Avoid concomitant use with a strong CYP3A4 inducer	Monitor for CYP3A4 substrate related adverse reactions more frequently	Monitor more frequently for adverse reactions that may be associated with an increase in mavorixafor exposure when used concomitantly with P-gp inhibitors and reduce daily dosage by steps of 100 mg, if necessary, but not to a dose less than 200 mg	Monitor for P-gp substrate related adverse reactions more frequently, unless otherwise recommended in the substrate Prescribing Information												The use with drugs that are highly dependent on CYP2D6 for clearance is contraindicated
126	2024	resmetirom			CYP2C8				thyroid hormone receptor-beta (THR-beta) agonist	indicated in conjunction with diet and exercise for the treatment of adults with noncirrhotic nonalcoholic steatohepatitis (NASH) with moderate to advanced liver fibrosis (consistent with stages F2 to F3 fibrosis)	QD	Y	Y	N		971	7780	68	4.5	17.5	99	QD	Metabolic																									Concomitant use of REZDIFFRA with strong CYP2C8 inhibitors (e.g., gemfibrozil) is not recommended. Reduce REZDIFFRA dosage if used concomitantly with a moderate CYP2C8 inhibitor (e.g., clopidogrel)
127	2024	revumenib	Y		CYP3A4		can cause QT (QTc) interval prolongation	Y	menin inhibitor	indicated for the treatment of relapsed or refractory acute leukemia with a lysine methyltransferase 2A gene (KMT2A) translocation in adult and pediatric patients 1 year and older	BID	Y	Y	N		2052	10150	78	3.6	27	90	BID	Oncology	Y		If concomitant use of strong CYP3A4 inhibitors is required, reduce dosage	Avoid concomitant use with strong or moderate CYP3A4 inducers
128	2024	seladelpar			CYP2C9	CYP2C8		Y	PPAR-delta (δ) agonist	indicated for the treatment of primary biliary cholangitis (PBC) in combination with ursodeoxycholic acid (UDCA) in adults who have an inadequate response to UDCA, or as monotherapy in patients unable to tolerate UDCA	QD			N		103	902	133	6	12	>99	QD	Metabolic				When concomitantly administered with drugs that are dual moderate CYP2C9 and moderate to strong CYP3A4 inhibitors, patients should be closely monitored for adverse effects									Avoid concomitant administration of LIVDELZI with strong CYP2C9 inhibitors; When LIVDELZI is concomitantly administered with drugs that are dual moderate CYP2C9 and moderate to strong CYP3A4 inhibitors, patients should be closely monitored for adverse effects; Monitor CYP2C9 poor metabolizers who receive a concomitant moderate to strong CYP3A4 inhibitor more frequently for adverse reactions.				Monitor CYP2C9 poor metabolizers who receive a concomitant moderate to strong CYP3A4 inhibitor				When concomitantly administered with drugs that inhibit BCRP, patients should be closely monitored for adverse effects		Avoid concomitant administration with OAT3 inhibitors
129	2024	sulopenem etzadroxil and probenecid		Y	Esterases				combination of sulopenem etzadroxil, a penem antibacterial, and probenecid, a renal tubular transport inhibitor	indicated for the treatment of uncomplicated urinary tract infections (uUTI) caused by the designated microorganisms Escherichia coli, Klebsiella pneumoniae, or Proteus mirabilis in adult women who have limited or no alternative oral antibacterial treatment options	BID (5 days)											BID (5 days)	Infection		Patients with a history of hypersensitivity to the components of drug (sulopenem etzadroxil and probenecid) or other betalactam antibacterial drugs. (4) • Patients with known blood dyscrasias. (4) • Patients with known uric acid kidney stones. (4) • Concomitant use of drug and ketorolac tromethamine is contraindicated.
130		probenecid														41200	255000	92	2.93	50.55
131		sulopenem etzadroxil							beta-lactamsae inhibitor						40	1840	4850	134	1.18	77.6	11
132	2024	tovorafenib			aldehyde oxidase and CYP2C8	CYP3A, CYP2C9, and CYP2C19		Y	BRAF inhibitor	indicated for the treatment of patients 6 months of age and older with relapsed or refractory pediatric lowgrade glioma (LGG) harboring a BRAF fusion or rearrangement, or BRAF V600 mutation	Once weekly			N		6900	508000	114	56	0.7	97.5	Once weekly	Oncology					Avoid coadministration with certain CYP3A substrates where minimal concentration changes may lead to serious therapeutic failures; Coadministration with hormonal contraceptives (CYP3A substrate) may decrease progestin-x and ethinyl estradiol exposure, which may lead to contraceptive failure and/or an increase in breakthrough bleeding																				Avoid coadministration with a strong or moderate CYP2C8 inhibitor; Avoid coadministration of OJEMDA with a strong or moderate CYP2C8 inducer	Avoid coadministration with a strong or moderate CYP2C8 inducer.
133	2024	vadadustat			UDP-glucuronosyltransferase				hypoxia-inducible factor prolyl hydroxylase (HIF PH) inhibitor	indicated for the treatment of anemia due to chronic kidney disease (CKD) in adults who have been receiving dialysis for at least three months.	QD			N		20000	365000	11.6 (Vd/F)	9.2	1.68	>99.5	QD	Renal	Y	Known hypersensitivity or any of its components. Uncontrolled hypertension																				Monitor for signs of adverse effects of the co-administered BCRP substrate and reduce substrates’ dosage in accordance with their approved product labeling, if needed	Closely monitor for too large or too rapid an increase in Hb response and for adverse reactions; Monitor for signs of adverse reactions of the co-administered OAT3 substrates
134	2024	vorasidenib			CYP1A2	CYP2B6, CYP2C8, CYP2C9, CYP2C19, CYP2D6 and CYP3A			isocitrate dehydrogenase-1 (IDH1) and isocitrate dehydrogenase-2 (IDH2) inhibitor	inhibitor indicated for the treatment of adult and pediatric patients 12 years and older with Grade 2 astrocytoma or oligodendroglioma with a susceptible IDH1 or IDH2 mutation following surgery including biopsy, sub-total resection, or gross total resection.	QD			N	34	133	1988	3930	240	14	97	QD	Oncology					Avoid concomitant use with CYP3A substrates, where a minimal concentration change may lead to reduced therapeutic effect.
135		xanomeline			CYP2D6, 2B6, 1A2, 2C9, and 2C19	FMO1 and FMO3			M4 agonist						1	6.3	46	10800	5	1950	95
136		trospium chloride														3.3	20	531	6	796	80
137	2024	xanomeline and trospium chloride							combination of xanomeline, a muscarinic agonist, and trospium chloride, a muscarinic antagonis	indicated for the treatment of schizophrenia in adults	BID	Y	Y	N					5			BID	Nueroscience		urinary retention (4) x moderate or severe hepatic impairment (4) x gastric retention (4) x history of hypersensitivity to drug or trospium chloride (4) x untreated narrow-angle glaucoma	Monitor for patients on CYP3A4 substrates		Monitor patients for increased frequency and/or severity of adverse reactions related to oral drugs that are sensitive substrates of CYP3A4	Monitor for patients on PGP substrates	Monitor patients for increased frequency and/or severity of adverse reactions related to oral drugs that are narrow therapeutic index substrates of P-glycoprotein										Monitor patients for increased frequency and/or severity of adverse reactions in patients taking strong inhibitors of CYP2D6			Monitor with drugs actively secreted
[truncated: 30 more columns]

## Sheet: Dose_and_Class
Name	FIC	Orphan		Name	Strength	Dose	Frequency	Total	Total by each drug	Notes
ozanimod	0	0	2020	ozanimod		0.92	QD	0.92	0.92
tivozanib	0	0	2021	tivozanib		1.34 mg (21/7 off)	QD	1.34	1.34	21 on 7 off
etrasimod	0	0	2023	etrasimod		2	QD	2	2
vericiguat	Y	0	2021	vericiguat		2.5	QD	2.5	2.5
fruquintinib	0	0	2023	fruquintinib		5	QD	5	5	21 on/ 7 off
deucravacitinib	Y	0	2022	deucravacitinib		6	QD	6	6
inavolisib	0	0	2024	inavolisib		9	qd	9	9
atogepant	0	0	2021	atogepant	10	10	QD	10	10
aprocitentan	Y	0	2024	aprocitentan		12.5	QD	12.5	12.5
deuruxolitinib	0	0	2024	deuruxolitinib	8	8	BID	16	16
drospirenone and estetrol	0	0	2021	drospirenone and estetrol		14	QD	17.2
ponesimod	0	0	2021	ponesimod	20	20	QD	20	20
bexagliflozin	0	0	2023	bexagliflozin		20	QD	20	20
finerenone	Y	0	2021	finerenone		10 to 20	QD	20	20
daprodustat	Y	0	2023	daprodustat		24	QD	24	24
olanzapine and samidorphan	0	0	2021	olanzapine and samidorphan		20 and 10	QD	30
vorasidenib	0	0	2024	vorasidenib		40	QD	40	40
fezolinetant	Y	0	2023	fezolinetant		45	QD	45	45
voclosporin	Y	0	2021	voclosporin		23.7	BID	47.4	47.4
opicapone	0	0	2020	opicapone		50	QD	50	50
daridorexant	0	0	2022	daridorexant		20 to 50	QD	50	50
ritlecitinib	0	0	2023	ritlecitinib		50	QD	50	50
zuranolone	0	0	2023	zuranolone		50	QD	50	50	14 days
serdexmethylphenidate and dexmethylphenidate	0	0	2021	serdexmethylphenidate and dexmethylphenidate			QD	62.7
gepirone	0	0	2023	gepirone		72.6	QD	72.6	72.6
rimegepant	0	0	2020	rimegepant		75	QD (or less)	75	75
vibegron	0	0	2020	vibegron		75	QD	75	75
resmetirom	Y	0	2024	resmetirom		80 to 100	QD	100	100
relugolix	0	0	2020	relugolix		120	QD	120	120
bempedoic acid	Y	0	2020	bempedoic acid		180	QD	180	180
abrocitinib	0	0	2022	abrocitinib		100 to 200	QD	200	200
ensartinib	0	0	2024	ensartinib		225	qd	225	225
ibrexafungerp	Y	0	2021	ibrexafungerp		150	BID	300	300	one day treatment
xanomeline and trospium chloride	Y	0	2024	xanomeline and trospium chloride		125 mg/30 mg orally twice	BID	310
elacestrant	0	0	2023	elacestrant		345	QD	345	345
sotagliflozin	0	0	2023	sotagliflozin		400	QD	400	400
viloxazine	0	0	2021	viloxazine		600	QD	600	600
vadadustat	0	0	2024	vadadustat		600	QD	600	600
lenacapavir (note this is combination of sc and oral admin). Values are for oral only	Y	0	2022	lenacapavir (note this is combination of sc and oral admin). Values are for oral only		600	QD	600	600	once
nirmatrelvir, ritonavir	Y	0	2023	nirmatrelvir, ritonavir		300100	BID, 5 days	800		5 days
capivasertib	Y	0	2023	capivasertib		400	BID	800	800	4 on/ 3 off
fostemsavir	Y	0	2020	fostemsavir		600	BID	1200	1200
sulopenem etzadroxil and probenecid	0	0	2024	sulopenem etzadroxil and probenecid		500 mg sulopenem etzadroxil and 500 mg	BID (5 days)	2000		5 days
vonoprazan, amoxicillin, and clarithromycin	Y	0	2022	vonoprazan, amoxicillin, and clarithromycin		2040	BID	2040		14 days
sodium phenylbutyrate/taurursodiol	Y	0	2022	sodium phenylbutyrate/taurursodiol		3 grams and 1 gram packet	QD	4000
risdiplam	0	Y	2020	risdiplam		0.15-0.25 mg/kg to 5 mg	QD	5	5
palovarotene	0	Y	2023	palovarotene		5	QD	5	5
odevixibat	Y	Y	2021	odevixibat		120 ug/kg	QD	6	6
seladelpar	0	Y	2024	seladelpar		10	QD	10	10
pemigatinib	0	Y	2020	pemigatinib		13.5 mg QD14 consecutive daysfollowed by 7 days off therapy in 21-day cycles	QD	13.5	13.5	13.5 mg 14 days QD, 7 days off, or 13.5 mg, QD (myeloid/lymphoid neoplasms)
mavacamten	Y	Y	2022	mavacamten		5 to 15	QD	15	15
futibatinib	0	Y	2022	futibatinib		20	QD	20	20
vamorolone	0	Y	2023	vamorolone		300	QD	20	20
quizartinib	0	Y	2023	quizartinib		35.4	QD	35.4	35.4
osilodrostat	Y	Y	2020	osilodrostat		1 to 30	BID	60	60
avacopan	Y	Y	2021	avacopan		30	BID	60	60
leniolisib	Y	Y	2023	leniolisib		70	BID	70	70
maralixibat	0	Y	2021	maralixibat		10, 15, 20, 30 tablet and 9.5, 19.5 mg/mL; ALGS (QD), PCIS (BID)	QD or BID	79	79
asciminib	0	Y	2021	asciminib		80	QD	80	80
elafibranor	Y	Y	2024	elafibranor		80	QD	80	80
selumetinib	Y	Y	2020	selumetinib		25 mg/m2	BID	95	95
mitapivat	0	Y	2022	mitapivat		5 to 50	BID	100	100
givinostat	Y	Y	2024	givinostat	by body weight	53.2	BID	106.4	106.4
belzutifan	Y	Y	2021	belzutifan		120	QD	120	120
infigratinib	0	Y	2021	infigratinib		125 (21/7 off)	QD	125	125	21 on 7 off
decitabine and cedazuridine	0	Y	2020	decitabine and cedazuridine		35/100	QD	135
berotralstat	0	Y	2020	berotralstat		150	QD	150	150
ripretinib	0	Y	2020	ripretinib		150	QD	150	150
omaveloxolone	Y	Y	2023	omaveloxolone		150	QD	150	150
nirogacestat	Y	Y	2023	nirogacestat		150	QD	150	150
mobocertinib	0	Y	2021	mobocertinib	160	160	QD	160	160
avapritinib	0	Y	2020	avapritinib		200	QD	200	200
pirtobrutinib	0	Y	2023	pirtobrutinib		200	QD	200	200
momelotinib	0	Y	2023	momelotinib		200	QD	200	200
belumosudil	Y	Y	2021	belumosudil		200	QD	200	200
crinecerfont	Y	Y	2024	crinecerfont		100	BID	200	200
lazertinib	0	Y	2024	lazertinib		240	QD	240	240
olutasidenib	0	Y	2022	olutasidenib		150	BID	300	300
selpercatinib	0	Y	2020	selpercatinib		120 to 160; by weight	BID	320	320
repotrectinib	0	Y	2023	repotrectinib		160 QD, then 160 BID	BID	320	320
nifurtimox	0	Y	2020	nifurtimox		30 and 120	TID	360	360	60 days
deutivacaftor, tezacaftor, vanzacaftor	0	Y	2024	deutivacaftor, tezacaftor, vanzacaftor		Two tablets of vanzacaftor 10 mg/tezacaftor 50 mg/deutivacaftor 125 mg	QD	370
arimoclomol	Y	Y	2024	arimoclomol		93 mg 30-55kg	TID	372	372
pralsetinib	0	Y	2020	pralsetinib		400	QD	400	400
pacritinib	0	Y	2022	pacritinib		200	BID	400	400
sparsentan	Y	Y	2023	sparsentan		400	QD	400	400
iptacopan	Y	Y	2023	iptacopan		200	BID	400	400
mavorixafor	Y	Y	2024	mavorixafor		300 mg orally once daily (<50 kg)	QD	400	400
tepotinib	0	Y	2021	tepotinib		450	QD	450	450
revumenib	Y	Y	2024	revumenib	25, 110, 160	>40 kg270 (160 with strong CYP inhibitors), 160/95 for <40 kg	BID	540	540
lonafarnib	Y	Y	2020	lonafarnib		115 to 150 mg/m2	BID	570	570
tucatinib	0	Y	2020	tucatinib		300	BID	600	600
tovorafenib	0	Y	2024	tovorafenib		600	Once weekly	600	600	weekly
capmatinib	0	Y	2020	capmatinib		400	BID	800	800
umbralisib	0	Y	2021	umbralisib		800	QD	800	800
maribavir	Y	Y	2021	maribavir		400	BID	800	800
sotorasib	Y	Y	2021	sotorasib		960	QD	960	960
fexinidazole	0	Y	2021	fexinidazole	1200	1200	QD	1200	1200	10 day
adagrasib	0	Y	2022	adagrasib		600	BID	1200	1200
acoramidis	0	Y	2024	acoramidis		712	BID	1424	1424
tazemetostat	Y	Y	2020	tazemetostat		800	BID	1600	1600
ganaxolone	Y	Y	2022	ganaxolone		600	TID	1800	1800
levacetylleucine	Y	Y	2024	levacetylleucine		4g (>40k)	TID	4000	4000
trofinetide	Y	Y	2023	trofinetide		10000	QD	12000	12000
								725.86
								1631.25
